# Supplementary material for: Doublesex Mediates the Development of Sex-Specific Pheromone Organs in Bicyclus Butterflies via Multiple Mechanisms
Source: Mol Biol Evol. 2020 Feb 20;37(6):1694–707. doi: 10.1093/molbev/msaa039 (PMC7253200; doi:10.1093/molbev/msaa039)
Supplement: msaa039_Supplementary_Data [file msaa039_supplementary_data.zip]

Archive with 3 entries (2 files):
- msaa039-suppl_data/
- msaa039-suppl_data/Supplementary Figures and Tables.pdf
- msaa039-suppl_data/Supplementary Table 1 - Hair-pencil and patch character matrix.xlsx
