# Supplementary material for: Doublesex Mediates the Development of Sex-Specific Pheromone Organs in Bicyclus Butterflies via Multiple Mechanisms
Source: Mol Biol Evol. 2020 Feb 20;37(6):1694–707. doi: 10.1093/molbev/msaa039 (PMC7253200; doi:10.1093/molbev/msaa039)
Supplement: msaa039_Supplementary_Data [file msaa039_supplementary_data.zip › msaa039-suppl_data/Supplementary Table 1 - Hair-pencil and patch character matrix.xlsx]

## Sheet: Hair-pencils
				Hindwings							Forewings				Source				Notes
	HP1	HP2	HP3	HP4	HP5	HP6	HP7		HP8	HP9	HP10	HP11	HP12
H_asochis	1	0	0	0	0	0	1		0	0	0	0	0		Voucher AM-98-R044
B_evadne	1	0	0	0	0	0	0		0	0	0	0	0		Condamin M, 1973
B_xeneas	1	1	0	1	0	0	0		0	0	1	1	0		Voucher AM-98-R038
B_alboplaga	1	1	0	1	0	0	0		0	0	1	0	0		Voucher AM-97-V238
B_trilophus	1	0	1	1	0	1	0		0	0	1	0	0		Condamin M, 1973
B_ignobilis	1	0	1	0	0	0	0		0	0	0	0	0		Brattström O et al, 2015
B_hewitsoni	1	0	0	1	0	0	0		0	0	0	0	0		Voucher AM-98-R966 and Condamin M, 1973
B_medontias	1	0	0	1	0	0	0		0	0	0	0	0		Voucher AM-98-R987
B_iccius	1	0	0	1	0	0	0		0	0	0	0	0		Voucher AM-98-R022
B_sweadneri	1	0	0	1	0	0	0		0	0	0	0	0		Voucher AM-98-V224
B_sebetus	1	0	0	1	0	0	0		0	0	0	0	0		Voucher AM-98-R968
B_graueri	1	0	0	1	0	0	0		0	0	0	0	0		Voucher AM-97-W219
B_italus	1	0	0	1	0	0	0		0	0	0	0	0		Voucher AM-98-R990
B_zinebi	1	0	0	1	0	0	0		0	0	0	0	0		Condamin M, 1973
B_uniformis	1	0	1	0	0	0	0		0	0	0	0	0		Voucher AM-98-R004 and Condamin M, 1973
B_procora	1	0	1	0	0	0	0		0	0	0	0	0		Voucher AM-97-V909
B_hyperanthus	1	0	0	0	0	0	0		0	0	0	0	0		Voucher AM-97-W228
B_sciathis	1	0	0	0	0	0	0		0	0	0	0	0		Voucher AM-98-R026
B_elishiae	1	0	0	0	0	0	0		0	0	0	0	0		Brattström O et al, 2016
B_taenias	1	0	0	0	0	0	0		0	0	1	0	0		Condamin M, 1973
B_pavonis	1	1	0	0	0	0	0		0	0	0	0	0		Voucher AM-98-R067
B_dentata	1	0	0	0	0	0	0		0	0	0	0	0		Voucher AM-98-V933 and Condamin M, 1973
B_anisops	1	1	0	0	0	0	0		0	0	0	0	0		Voucher AM-98-A3
B_safitza	1	1	0	0	0	0	0		0	0	0	0	0		Voucher AM-97-V211
B_cottrelli	1	1	0	0	0	0	0		0	0	0	0	0		Voucher AM-98-R101
B_funebris	1	1	0	0	0	0	0		0	0	0	0	0		Voucher AM-97-W232
B_dubia	1	0	0	0	1	0	0		0	0	0	0	0		Voucher AM-97-W231
B_persimilis	1	1	0	0	0	0	0		0	0	0	0	0		Voucher AM-98-V898
B_buea	0	1	0	0	0	0	0		0	0	0	0	0		Voucher AM-97-V200				Long hairs present within the discal cell at position 4 that cover a patch but these do not have the properties of a hair-pencil
B_sanaos	1	1	0	0	0	0	0		0	1	0	0	1		Condamin M, 1973
B_matuta	1	0	0	0	0	0	0		0	0	0	0	0		Voucher AM-98-V911
B_golo	1	1	0	0	0	0	0		0	0	0	0	0		Voucher AM-98-R949
B_smithi	1	0	0	0	0	0	0		0	0	0	0	0		Voucher AM-97-V187
B_madetes	1	0	0	0	0	0	0		1	0	0	0	0		Voucher AM-98-R065
B_brunnea	1	0	0	0	0	0	0		0	0	0	0	0		Voucher AM-97-V165
B_sophrosyne	1	0	0	0	0	0	0		0	0	0	0	0		Voucher AM-97-W220
B_ena	1	1	0	0	0	0	0		0	0	0	0	0		Voucher AM-98-R089
B_sandace	1	1	0	1	0	0	0		0	0	0	0	0		Voucher AM-97-W239
B_vulgaris	1	1	0	0	0	0	0		0	0	0	0	0		Voucher AM-97-W236
B_jefferyi	1	1	1	0	0	0	0		0	0	0	0	0		Voucher AM-97-V168
B_moyses	1	1	1	0	0	0	0		0	0	0	0	0		Aduse-Poku et al 2017
B_dorothea	1	1	1	0	0	0	0		0	0	0	0	0		Aduse-Poku et al 2017
B_technatis	1	1	1	0	0	0	0		0	0	0	0	0		Voucher AM-98-R964
B_mesogenina	1	1	1	1	0	0	0		0	0	0	0	0		Voucher AM-97-V189
B_sambulos	1	0	1	1	0	1	0		0	0	0	0	0		Voucher AM-98-R989
B_sangmelinae	1	1	1	1	0	0	0		0	0	0	0	0		Voucher AM-97-W225
B_anynana	1	1	0	0	0	0	0		0	0	0	0	0		Lab-reared
B_auricruda	1	1	1	0	0	0	0		0	0	0	0	0		Voucher AM-97-V177
B_mandanes	1	1	1	1	0	0	0		0	0	0	0	0		Aduse-Poku et al 2017 and Condamin M, 1973
B_kenia	1	1	1	1	0	0	0		0	0	0	0	0		Voucher AM-98-R079
B_collinsi	1	1	1	1	0	0	0		0	0	0	0	0		Voucher AM-97-V183
B_mollitia	1	0	0	0	0	0	0		0	0	0	0	0		Voucher AM-97-V184
B_angulosa	1	1	0	0	0	0	0		0	0	0	0	0		Voucher AM-97-W242
B_campa	1	1	0	0	0	0	0		0	0	0	0	0		Voucher AM-97-W245

## Sheet: Patches
			Hindwings						Forewings - Dorsal					Forewings - Ventral			Source				Notes
	P1	P2	P3	P4	P13	P7		P8	P10	P11	P14		P15	P16	P17
H_asochis	1	0	0	0	0	1		0	0	0	0		0	0	0		Voucher AM-98-R044
B_evadne	1	0	0	0	0	0		0	0	0	0		1	0	0		Bacquet et al, 2015
B_xeneas	1	1	0	1	0	0		0	1	1	0		0	1	0		Voucher AM-98-R038
B_alboplaga	1	1	0	1	0	0		0	1	0	0		0	1	0		Voucher AM-97-V238
B_trilophus	1	0	1	1	0	0		0	1	0	0		1	0	0		Bacquet et al, 2015
B_ignobilis	1	0	1	0	0	0		0	0	0	0		0	0	0		Bacquet et al, 2015 and Brattström O et al, 2015
B_hewitsoni	1	0	0	1	0	0		0	0	0	0		0	0	0		Voucher AM-98-R966
B_medontias	1	0	0	1	0	0		0	0	0	0		0	1	0		Bacquet et al, 2015
B_iccius	1	0	0	1	0	0		0	0	0	0		1	0	0		Voucher AM-98-R022
B_sweadneri	1	0	0	1	0	0		0	0	0	0		1	0	0		Voucher AM-98-V224
B_sebetus	1	0	0	1	0	0		0	0	0	0		1	0	0		Voucher AM-98-R968
B_graueri	1	0	0	1	0	0		0	0	0	0		1	0	0		Voucher AM-97-W219
B_italus	1	0	1	1	0	0		0	1	0	0		1	0	0		Voucher AM-98-R990				Extended patch of androconial scales into cell CuA2
B_zinebi	1	0	n.a	1	0	0		0	1	0	0		n.a	n.a	0		Bacquet et al, 2015 and Condamin M, 1973
B_uniformis	1	0	n.a	0	0	0		0	0	0	0		1	0	0		Voucher AM-98-R004
B_procora	1	0	1	0	0	0		0	0	0	0		0	0	1		Voucher AM-97-V909
B_hyperanthus	1	0	0	0	1	0		0	0	0	0		1	0	0		Voucher AM-97-W228
B_sciathis	1	0	0	0	1	0		0	0	0	0		0	0	1		Voucher AM-98-R026
B_elishiae	1	0	0	0	1	0		0	0	0	0		0	0	n.a		Brattström O et al, 2016
B_taenias	1	0	0	0	0	0		0	1	0	0		1	1	0		Bacquet et al, 2015
B_pavonis	1	0	0	0	0	0		0	0	0	0		1	1	0		Voucher AM-98-R067
B_dentata	1	0	0	0	0	0		1	0	0	0		1	0	0		Voucher AM-98-V933 and Bacquet et al, 2015
B_anisops	1	1	0	0	0	0		0	0	0	0		1	1	0		Bacquet et al, 2015
B_safitza	1	1	0	0	0	0		0	0	0	0		1	1	0		Bacquet et al, 2015
B_cottrelli	1	1	0	0	0	0		0	0	0	0		1	1	0		Voucher AM-98-R101
B_funebris	1	1	0	0	0	0		0	0	0	0		1	1	0		Voucher AM-97-W232
B_dubia	1	1	0	0	0	0		0	0	0	0		0	1	0		Voucher AM-97-W231
B_persimilis	1	0	0	0	0	0		0	0	0	0		n.a	1	0		Voucher AM-98-V898
B_buea	0	1	0	1	0	0		0	0	0	0		0	1	0		Voucher AM-97-V200 and Bacquet et al, 2015
B_sanaos	1	1	0	0	0	0		0	1	1	0		0	1	0		Bacquet et al, 2015
B_matuta	1	0	0	0	0	0		0	0	0	0		1	0	0		Voucher AM-98-V911
B_golo	1	1	0	0	0	0		0	0	0	0		1	1	0		Bacquet et al, 2015
B_smithi	1	0	0	0	0	0		0	0	0	1		1	1	0		Bacquet et al, 2015
B_madetes	1	0	0	0	0	0		1	1	0	0		1	0	0		Bacquet et al, 2015
B_brunnea	1	0	0	0	0	0		0	1	0	1		1	0	0		Voucher AM-97-V165				Patch 13 on the ventral forewing comprises two small patches
B_sophrosyne	1	0	0	0	0	0		0	n.a	0	1		1	0	0		Voucher AM-97-W220
B_ena	1	0	0	0	0	0		0	0	0	0		1	0	0		Voucher AM-98-R089
B_sandace	1	1	0	1	0	0		0	0	0	0		0	1	0		Voucher AM-97-W239
B_vulgaris	1	1	0	0	0	0		0	0	0	0		1	0	0		Voucher AM-97-W236
B_jefferyi	1	1	0	0	0	0		0	0	0	0		1	1	0		Bacquet et al, 2015
B_moyses	1	1	0	0	0	0		0	0	0	0		1	1	0		Voucher AM-98-R942 and Aduse-Poku et al 2017
B_dorothea	1	1	0	0	0	0		0	0	0	0		1	1	0		Voucher AM-98-R979 and Aduse-Poku et al 2017
B_technatis	1	1	1	0	0	0		0	0	0	0		1	1	0		Bacquet et al, 2015
B_mesogenina	1	1	1	1	0	0		0	0	0	0		0	1	0		Bacquet et al, 2015
B_sambulos	1	0	1	1	0	0		0	1	0	0		1	0	0		Voucher AM-98-R989
B_sangmelinae	1	1	1	1	0	0		0	0	0	0		1	1	0		Bacquet et al, 2015
B_anynana	1	1	0	0	0	0		0	0	0	0		1	1	0		Lab-reared
B_auricruda	1	1	1	0	0	0		0	0	0	0		1	1	0		Bacquet et al, 2015
B_mandanes	1	1	1	n.a	0	0		0	0	0	0		1	1	0		Aduse-Poku et al 2017
B_kenia	1	1	1	0	0	0		0	0	0	0		1	1	0		Voucher AM-98-R079
B_collinsi	1	1	1	0	0	0		0	0	0	0		1	1	0		Voucher AM-97-V183
B_mollitia	1	0	0	0	0	0		0	0	0	1		1	0	0		Voucher AM-97-V184
B_angulosa	1	1	0	0	0	0		0	0	0	0		0	1	0		Voucher AM-97-W242
B_campa	1	1	0	0	0	0		0	0	0	0		1	1	0		Voucher AM-97-W245
